# Supplementary material for: Two new species of the Exocelina ekari group from New Guinea with strongly modified male antennae (Coleoptera, Dytiscidae, Copelatinae)
Source: Zookeys. 2020 Aug 17;960:63–78. doi: 10.3897/zookeys.960.55007 (PMC7445195; doi:10.3897/zookeys.960.55007)
Supplement: XML Treatment for Exocelina athesphatos [file zookeys.960.55007-treatment1.xml]

<!DOCTYPE tp:taxon-treatment
  PUBLIC "-//TaxonX//DTD Taxonomic Treatment Publishing DTD v0 20100105//EN" "tax-treatment-NSO.dtd">
<tp:taxon-treatment xmlns:tp="http://www.plazi.org/taxpub"><tp:treatment-meta><kwd-group><label>Taxon classification</label><kwd><named-content xmlns:xlink="http://www.w3.org/1999/xlink" content-type="kingdom">Animalia</named-content></kwd><kwd><named-content xmlns:xlink="http://www.w3.org/1999/xlink" content-type="order">Coleoptera</named-content></kwd><kwd><named-content xmlns:xlink="http://www.w3.org/1999/xlink" content-type="family">Dytiscidae</named-content></kwd></kwd-group><mixed-citation publication-type="journal"><person-group><name><surname>Shaverdo</surname><given-names>Helena</given-names></name><name><surname>Surbakti</surname><given-names>Suriani</given-names></name><name><surname>Sumoked</surname><given-names>Bob</given-names></name><name><surname>Balke</surname><given-names>Michael</given-names></name></person-group><article-title>Two new species of the <italic><tp:taxon-name><tp:taxon-name-part taxon-name-part-type="genus" reg="Exocelina">Exocelina</tp:taxon-name-part> <tp:taxon-name-part taxon-name-part-type="species" reg="ekari">ekari</tp:taxon-name-part></tp:taxon-name></italic> group from New Guinea with strongly modified male antennae (<tp:taxon-name><tp:taxon-name-part taxon-name-part-type="order">Coleoptera</tp:taxon-name-part></tp:taxon-name>, <tp:taxon-name><tp:taxon-name-part taxon-name-part-type="family">Dytiscidae</tp:taxon-name-part></tp:taxon-name>, <tp:taxon-name><tp:taxon-name-part taxon-name-part-type="subfamily">Copelatinae</tp:taxon-name-part></tp:taxon-name>)</article-title><source>Zookeys</source><day>17</day><month>8</month><year>2020</year><volume>960</volume><fpage>63</fpage><lpage>78</lpage><pub-id pub-id-type="doi">10.3897/zookeys.960.55007</pub-id></mixed-citation></tp:treatment-meta><tp:nomenclature><tp:taxon-name><object-id xmlns:xlink="http://www.w3.org/1999/xlink" content-type="arpha" xlink:type="simple">5C7CE25B-1310-50B0-8E24-90D22ACAABDE</object-id>
            <tp:taxon-name-part taxon-name-part-type="genus" reg="Exocelina">Exocelina</tp:taxon-name-part>
            <tp:taxon-name-part taxon-name-part-type="species" reg="athesphatos">athesphatos</tp:taxon-name-part>
            <object-id xmlns:xlink="http://www.w3.org/1999/xlink" content-type="zoobank" xlink:type="simple">http://zoobank.org/B42F6969-FA5C-48A9-A542-ECDCC0A25CB4</object-id>
          </tp:taxon-name><tp:taxon-status xmlns:xlink="http://www.w3.org/1999/xlink" xlink:type="simple">sp. nov.</tp:taxon-status><xref ref-type="fig" rid="F1">Figures 1</xref><xref ref-type="fig" rid="F2">, 2</xref><xref ref-type="fig" rid="F3">, 3</xref><xref ref-type="fig" rid="F4">, 4</xref><xref ref-type="fig" rid="F8">, 8A</xref><xref ref-type="fig" rid="F9">, 9A</xref></tp:nomenclature><tp:treatment-sec sec-type="type locality" id="SECID0ESGAC"><title>Type locality.</title><p>Indonesia: Papua Province: Pegunungan Bintang Regency, near Ok Bap, <named-content xmlns:xlink="http://www.w3.org/1999/xlink" content-type="dwc:verbatimCoordinates" xlink:type="simple"><named-content content-type="geo-json" specific-use="{&#34;type&#34;:&#34;Point&#34;,&#34;coordinates&#34;:[140.413056,-4.824611]}" id="NCID0E2GAC" xlink:type="simple">04°49'28.6"S, 140°24'47.0"E</named-content></named-content>, 1,961 m a.s.l.</p></tp:treatment-sec><tp:treatment-sec sec-type="type material" id="SECID0EAHAC"><title>Type material.</title><p><bold><italic>Holotype</italic></bold>: male “Indonesia: Papua, nr Ok Bab [sic!], 1961 m, 8.vi.2015, <named-content xmlns:xlink="http://www.w3.org/1999/xlink" content-type="dwc:verbatimCoordinates" xlink:type="simple"><named-content content-type="geo-json" specific-use="{&#34;type&#34;:&#34;Point&#34;,&#34;coordinates&#34;:[140.413050,-4.824600]}" id="NCID0EOHAC" xlink:type="simple">-4.82460033148527, 140.413050251081</named-content></named-content>, Sumoked” (<named-content xmlns:xlink="http://www.w3.org/1999/xlink" content-type="dwc:institutional_code" xlink:type="simple">MZB</named-content>). <bold><italic>Paratypes</italic></bold>: 16 males, 9 females with the same label as the holotype (<named-content xmlns:xlink="http://www.w3.org/1999/xlink" content-type="dwc:institutional_code" xlink:type="simple">MZB</named-content>, <abbrev xmlns:xlink="http://www.w3.org/1999/xlink" content-type="institution" xlink:title="Koleksi Serangga Papua" id="ABBRID0EAIAC" xlink:type="simple">KSP</abbrev>).</p></tp:treatment-sec><tp:treatment-sec sec-type="description" id="SECID0EFIAC"><title>Description.</title><p><bold><italic>Body size and form</italic></bold>: Beetle medium-sized: <abbrev xmlns:xlink="http://www.w3.org/1999/xlink" xlink:title="total body length without head" id="ABBRID0EQIAC" xlink:type="simple">TL-H</abbrev> 4.3–4.8 mm, <abbrev xmlns:xlink="http://www.w3.org/1999/xlink" xlink:title="total body length" id="ABBRID0EUIAC" xlink:type="simple">TL</abbrev> 4.85–5.4 mm, <abbrev xmlns:xlink="http://www.w3.org/1999/xlink" xlink:title="maximum body width" id="ABBRID0EYIAC" xlink:type="simple">MW</abbrev> 2.3–2.5 mm (holotype: <abbrev xmlns:xlink="http://www.w3.org/1999/xlink" xlink:title="total body length without head" id="ABBRID0E3IAC" xlink:type="simple">TL-H</abbrev> 4.6 mm, <abbrev xmlns:xlink="http://www.w3.org/1999/xlink" xlink:title="total body length" id="ABBRID0EAJAC" xlink:type="simple">TL</abbrev> 5 mm, <abbrev xmlns:xlink="http://www.w3.org/1999/xlink" xlink:title="maximum body width" id="ABBRID0EEJAC" xlink:type="simple">MW</abbrev> 2.4 mm), with oblong-oval habitus.</p><p><bold><italic>Colouration</italic></bold>: Dorsally piceous, sometimes with dark brown posterior part of head, middle and lateral parts of pronotum, and usually with dark brown elytral sutural lines; head appendages yellowish red, legs yellowish red to reddish brown (Fig. <xref ref-type="fig" rid="F1">1</xref>). Teneral specimens paler, reddish brown.</p><fig id="F1" position="float" orientation="portrait"><object-id xmlns:xlink="http://www.w3.org/1999/xlink" content-type="doi" xlink:type="simple">10.3897/zookeys.960.55007.figure1</object-id><object-id xmlns:xlink="http://www.w3.org/1999/xlink" content-type="arpha" xlink:type="simple">CFBBE296-77F2-5D30-A69C-1590208C46C2</object-id><label>Figure 1.</label><caption><p>Habitus and colouration of <italic><tp:taxon-name><tp:taxon-name-part taxon-name-part-type="genus" reg="Exocelina">Exocelina</tp:taxon-name-part> <tp:taxon-name-part taxon-name-part-type="species" reg="athesphatos">athesphatos</tp:taxon-name-part></tp:taxon-name></italic> sp. nov., holotype.</p></caption><graphic xmlns:xlink="http://www.w3.org/1999/xlink" xlink:href="zookeys-960-063-g001.jpg" position="float" orientation="portrait" xlink:type="simple" id="oo_442331.jpg"><uri content-type="original_file" xlink:type="simple">https://binary.pensoft.net/fig/442331</uri></graphic></fig><p><bold><italic>Surface sculpture</italic></bold>: Shiny dorsally, with inconspicuous to fine, distinct punctation and weakly impressed microreticulation. Head with dense punctation (spaces between punctures 1–2 times size of punctures), evidently finer and sparser anteriorly; diameter of punctures almost equal to diameter of cells of microreticulation. Pronotum with sparser and finer punctation than head. Elytra with very sparse and fine punctation, sometimes inconspicuous. Microreticulation of elytra weakly impressed, in some specimens slightly stronger. Pronotum and especially head with stronger microreticulation. Metaventrite and metacoxae distinctly microreticulate, metacoxal plates with longitudinal strioles and transverse wrinkles. Abdominal ventrites with distinct microreticulation, strioles, and very fine and sparse punctation.</p><p><bold><italic>Structures</italic></bold>: Pronotum with distinct, relatively narrow lateral bead. Base of prosternum and neck of prosternal process with distinct ridge, slightly rounded anteriorly. Blade of prosternal process lanceolate, relatively broad, slightly convex, with distinct lateral bead and few setae. Abdominal ventrite 6 broadly rounded or almost truncate, with elongate medial impression.</p><p><bold><italic>Male</italic></bold>: Antenna strongly modified (Figs <xref ref-type="fig" rid="F1">1</xref>, <xref ref-type="fig" rid="F8">8A</xref>): antennomere 2 strongly reduced, antennomeres 3 and 4 strongly enlarged (antennomere 3 the largest), antennomeres 5 and 6 distinctly enlarged, antennomeres 7–10 stout. Pro- and mesotarsomeres 1–3 dilated. Protarsomere 4 slightly dilated, with anterolateral angle shortly expanded (not visible in Fig. <xref ref-type="fig" rid="F3">3B</xref> due to a wrong angle, but evident for <italic><tp:taxon-name><tp:taxon-name-part taxon-name-part-type="genus" reg="Exocelina">E.</tp:taxon-name-part> <tp:taxon-name-part taxon-name-part-type="species" reg="tsinga">tsinga</tp:taxon-name-part></tp:taxon-name></italic> sp. nov. in Fig. <xref ref-type="fig" rid="F7">7B</xref>; the species are similar in this character) and with large, thick, slightly curved anterolateral hook-like seta. Protarsomere 5 ventrally with anterior row of 18 and posterior row of 9 short, thick, pointed setae (Fig. <xref ref-type="fig" rid="F3">3B</xref>). Median lobe long and slender, with slightly discontinuous outline (see in apical part), enlarged and thickened apex, and with extremely small, fine, sparse setae distally on lateral margins; apex distinctly curved downwards in lateral view and in ventral view, deeply concave, with divergent sides (Fig. <xref ref-type="fig" rid="F2">2</xref>). Paramere with very deep dorsal notch, separating subdistal part; subdistal part is very large, broad, with fringe of six or seven very broad, flattened setae and more numerous thin, fine setae; proximal setae numerous, dense, thin, much more inconspicuous than subdistal (Fig. <xref ref-type="fig" rid="F3">3A</xref>). Abdominal ventrite 6 with relatively deep, elongate medial impression forming two small tubercles on both sides subapically and with 14–18 lateral striae on each side (Fig. <xref ref-type="fig" rid="F9">9A</xref>).</p><fig id="F2" position="float" orientation="portrait"><object-id xmlns:xlink="http://www.w3.org/1999/xlink" content-type="doi" xlink:type="simple">10.3897/zookeys.960.55007.figure2</object-id><object-id xmlns:xlink="http://www.w3.org/1999/xlink" content-type="arpha" xlink:type="simple">3C26D529-3C79-5185-8C3F-5416E69CD98A</object-id><label>Figure 2.</label><caption><p><italic><tp:taxon-name><tp:taxon-name-part taxon-name-part-type="genus" reg="Exocelina">Exocelina</tp:taxon-name-part> <tp:taxon-name-part taxon-name-part-type="species" reg="athesphatos">athesphatos</tp:taxon-name-part></tp:taxon-name></italic> sp. nov., paratype <bold>A</bold> median lobe in ventral view <bold>B</bold> median lobe in lateral view.</p></caption><graphic xmlns:xlink="http://www.w3.org/1999/xlink" xlink:href="zookeys-960-063-g002.jpg" position="float" orientation="portrait" xlink:type="simple" id="oo_442332.jpg"><uri content-type="original_file" xlink:type="simple">https://binary.pensoft.net/fig/442332</uri></graphic></fig><fig id="F3" position="float" orientation="portrait"><object-id xmlns:xlink="http://www.w3.org/1999/xlink" content-type="doi" xlink:type="simple">10.3897/zookeys.960.55007.figure3</object-id><object-id xmlns:xlink="http://www.w3.org/1999/xlink" content-type="arpha" xlink:type="simple">0C092C08-42A7-574C-B74F-0B3963032F08</object-id><label>Figure 3.</label><caption><p><italic><tp:taxon-name><tp:taxon-name-part taxon-name-part-type="genus" reg="Exocelina">Exocelina</tp:taxon-name-part> <tp:taxon-name-part taxon-name-part-type="species" reg="athesphatos">athesphatos</tp:taxon-name-part></tp:taxon-name></italic> sp. nov., paratype <bold>A</bold> right paramere in external view <bold>B</bold> right male protarsomeres 4–5 in ventral view.</p></caption><graphic xmlns:xlink="http://www.w3.org/1999/xlink" xlink:href="zookeys-960-063-g003.jpg" position="float" orientation="portrait" xlink:type="simple" id="oo_442333.jpg"><uri content-type="original_file" xlink:type="simple">https://binary.pensoft.net/fig/442333</uri></graphic></fig><p><bold><italic>Female</italic></bold>: Antennae and pro- and mesotarsi not modified. Abdominal ventrite 6 more rounded apically, with shallow elongate medial impression, without tubercles and lateral striae.</p></tp:treatment-sec><tp:treatment-sec sec-type="Affinities" id="SECID0EKOAC"><title>Affinities.</title><p>Based on shape of the modified male antennae and presence of pronotal bead, the new species can be placed close to the <italic><tp:taxon-name><tp:taxon-name-part taxon-name-part-type="genus" reg="Exocelina">E.</tp:taxon-name-part> <tp:taxon-name-part taxon-name-part-type="species" reg="polita">polita</tp:taxon-name-part></tp:taxon-name></italic> species complex in the identification key. However, this is not a monophyletic group. According to a molecular phylogenetic analysis (Toussaint et al., in preparation), the two new species are sister species, on their own separate branch within the <italic><tp:taxon-name><tp:taxon-name-part taxon-name-part-type="genus" reg="Exocelina">E.</tp:taxon-name-part> <tp:taxon-name-part taxon-name-part-type="species" reg="ekari">ekari</tp:taxon-name-part></tp:taxon-name></italic> group.</p><p><italic><tp:taxon-name><tp:taxon-name-part taxon-name-part-type="genus" reg="Exocelina">Exocelina</tp:taxon-name-part> <tp:taxon-name-part taxon-name-part-type="species" reg="athesphatos">athesphatos</tp:taxon-name-part></tp:taxon-name></italic> sp. nov. is similar to <italic><tp:taxon-name><tp:taxon-name-part taxon-name-part-type="genus" reg="Exocelina">E.</tp:taxon-name-part> <tp:taxon-name-part taxon-name-part-type="species" reg="utowaensis">utowaensis</tp:taxon-name-part></tp:taxon-name></italic> Shaverdo, Hendrich &amp; Balke, 2012 in modifications of the abdominal ventrite 6 and general shape of the median lobe and paramere. But the new species distinctly differs from it in larger size (<abbrev xmlns:xlink="http://www.w3.org/1999/xlink" xlink:title="total body length without head" id="ABBRID0E5PAC" xlink:type="simple">TL-H</abbrev> 3.4–3.8 mm in <italic><tp:taxon-name><tp:taxon-name-part taxon-name-part-type="genus" reg="Exocelina">E.</tp:taxon-name-part> <tp:taxon-name-part taxon-name-part-type="species" reg="utowaensis">utowaensis</tp:taxon-name-part></tp:taxon-name></italic>), having pronotal bead (absent in <italic><tp:taxon-name><tp:taxon-name-part taxon-name-part-type="genus" reg="Exocelina">E.</tp:taxon-name-part> <tp:taxon-name-part taxon-name-part-type="species" reg="utowaensis">utowaensis</tp:taxon-name-part></tp:taxon-name></italic>) and strongly modified male antennae (simple in <italic><tp:taxon-name><tp:taxon-name-part taxon-name-part-type="genus" reg="Exocelina">E.</tp:taxon-name-part> <tp:taxon-name-part taxon-name-part-type="species" reg="utowaensis">utowaensis</tp:taxon-name-part></tp:taxon-name></italic>). Additionally, in general shape of the median lobe and paramere as well as in the relatively narrow pronotal bead, the new species resembles <italic><tp:taxon-name><tp:taxon-name-part taxon-name-part-type="genus" reg="Exocelina">E.</tp:taxon-name-part> <tp:taxon-name-part taxon-name-part-type="species" reg="oceai">oceai</tp:taxon-name-part></tp:taxon-name></italic> Shaverdo, Hendrich &amp; Balke, 2012, which is, however, much smaller (<abbrev xmlns:xlink="http://www.w3.org/1999/xlink" xlink:title="total body length without head" id="ABBRID0EPBAE" xlink:type="simple">TL-H</abbrev> 3.35–3.8 mm) and has simple male antennae. For comparison with <italic><tp:taxon-name><tp:taxon-name-part taxon-name-part-type="genus" reg="Exocelina">E.</tp:taxon-name-part> <tp:taxon-name-part taxon-name-part-type="species" reg="tsinga">tsinga</tp:taxon-name-part></tp:taxon-name></italic> sp. nov. see below.</p></tp:treatment-sec><tp:treatment-sec sec-type="distribution" id="SECID0E5BAE"><title>Distribution.</title><p>Indonesia: Papua Province. The species is known only from the type locality.</p></tp:treatment-sec><tp:treatment-sec sec-type="habitat" id="SECID0EDCAE"><title>Habitat.</title><p>The specimens were collected from small puddles, in roadside ditches besides a dirt road (in Fig. <xref ref-type="fig" rid="F4">4</xref> at the left hand side). The beetles have been presumably been washed into these ditches from small forest creeks during heavy rainfalls.</p><fig id="F4" position="float" orientation="portrait"><object-id xmlns:xlink="http://www.w3.org/1999/xlink" content-type="doi" xlink:type="simple">10.3897/zookeys.960.55007.figure4</object-id><object-id xmlns:xlink="http://www.w3.org/1999/xlink" content-type="arpha" xlink:type="simple">50C77496-FBB4-576C-A077-8C08BB9D2D75</object-id><label>Figure 4.</label><caption><p>Dirt road from Ok Sibil to Ok Bap.</p></caption><graphic xmlns:xlink="http://www.w3.org/1999/xlink" xlink:href="zookeys-960-063-g004.jpg" position="float" orientation="portrait" xlink:type="simple" id="oo_442334.jpg"><uri content-type="original_file" xlink:type="simple">https://binary.pensoft.net/fig/442334</uri></graphic></fig></tp:treatment-sec><tp:treatment-sec sec-type="etymology" id="SECID0EZCAE"><title>Etymology.</title><p>The species name <italic>αθέσφατος</italic> derives from Greek, meaning “unadulterated, pure”. The name is an adjective in the nominative singular.</p></tp:treatment-sec><tp:treatment-sec><!--Section generated to contain objects referenced in tp:taxon-treatment.--><fig id="F8" position="float" orientation="portrait"><object-id xmlns:xlink="http://www.w3.org/1999/xlink" content-type="doi" xlink:type="simple">10.3897/zookeys.960.55007.figure8</object-id><object-id xmlns:xlink="http://www.w3.org/1999/xlink" content-type="arpha" xlink:type="simple">D449C33C-2BFD-52CC-A0A2-9382B2C2CB4F</object-id><label>Figure 8.</label><caption><p>Male antennae <bold>A</bold><italic><tp:taxon-name><tp:taxon-name-part taxon-name-part-type="genus" reg="Exocelina">Exocelina</tp:taxon-name-part> <tp:taxon-name-part taxon-name-part-type="species" reg="athesphatos">athesphatos</tp:taxon-name-part></tp:taxon-name></italic> sp. nov., paratype <bold>B</bold><italic><tp:taxon-name><tp:taxon-name-part taxon-name-part-type="genus" reg="Exocelina">E.</tp:taxon-name-part> <tp:taxon-name-part taxon-name-part-type="species" reg="tsinga">tsinga</tp:taxon-name-part></tp:taxon-name></italic> sp. nov., paratype.</p></caption><graphic xmlns:xlink="http://www.w3.org/1999/xlink" xlink:href="zookeys-960-063-g008.jpg" position="float" orientation="portrait" xlink:type="simple" id="oo_442338.jpg"><uri content-type="original_file" xlink:type="simple">https://binary.pensoft.net/fig/442338</uri></graphic></fig><fig id="F9" position="float" orientation="portrait"><object-id xmlns:xlink="http://www.w3.org/1999/xlink" content-type="doi" xlink:type="simple">10.3897/zookeys.960.55007.figure9</object-id><object-id xmlns:xlink="http://www.w3.org/1999/xlink" content-type="arpha" xlink:type="simple">FC5A12EB-E555-5CD3-8038-138E86F0109C</object-id><label>Figure 9.</label><caption><p>Abdominal ventrite 6 <bold>A</bold><italic><tp:taxon-name><tp:taxon-name-part taxon-name-part-type="genus" reg="Exocelina">Exocelina</tp:taxon-name-part> <tp:taxon-name-part taxon-name-part-type="species" reg="athesphatos">athesphatos</tp:taxon-name-part></tp:taxon-name></italic> sp. nov., paratype <bold>B</bold><italic><tp:taxon-name><tp:taxon-name-part taxon-name-part-type="genus" reg="Exocelina">E.</tp:taxon-name-part> <tp:taxon-name-part taxon-name-part-type="species" reg="tsinga">tsinga</tp:taxon-name-part></tp:taxon-name></italic> sp. nov., holotype.</p></caption><graphic xmlns:xlink="http://www.w3.org/1999/xlink" xlink:href="zookeys-960-063-g009.jpg" position="float" orientation="portrait" xlink:type="simple" id="oo_442339.jpg"><uri content-type="original_file" xlink:type="simple">https://binary.pensoft.net/fig/442339</uri></graphic></fig><fig id="F7" position="float" orientation="portrait"><object-id xmlns:xlink="http://www.w3.org/1999/xlink" content-type="doi" xlink:type="simple">10.3897/zookeys.960.55007.figure7</object-id><object-id xmlns:xlink="http://www.w3.org/1999/xlink" content-type="arpha" xlink:type="simple">66F1494A-7A25-5ED7-B0A8-1E964E568353</object-id><label>Figure 7.</label><caption><p><italic><tp:taxon-name><tp:taxon-name-part taxon-name-part-type="genus" reg="Exocelina">Exocelina</tp:taxon-name-part> <tp:taxon-name-part taxon-name-part-type="species" reg="tsinga">tsinga</tp:taxon-name-part></tp:taxon-name></italic> sp. nov., paratype <bold>A</bold> right paramere in external view <bold>B</bold> right male protarsomeres 4–5 in ventral view.</p></caption><graphic xmlns:xlink="http://www.w3.org/1999/xlink" xlink:href="zookeys-960-063-g007.jpg" position="float" orientation="portrait" xlink:type="simple" id="oo_442337.jpg"><uri content-type="original_file" xlink:type="simple">https://binary.pensoft.net/fig/442337</uri></graphic></fig></tp:treatment-sec></tp:taxon-treatment>
