# Supplementary material for: Two new species of the Exocelina ekari group from New Guinea with strongly modified male antennae (Coleoptera, Dytiscidae, Copelatinae)
Source: Zookeys. 2020 Aug 17;960:63–78. doi: 10.3897/zookeys.960.55007 (PMC7445195; doi:10.3897/zookeys.960.55007)
Supplement: XML Treatment for Exocelina tsinga [file zookeys.960.55007-treatment2.xml]

<!DOCTYPE tp:taxon-treatment
  PUBLIC "-//TaxonX//DTD Taxonomic Treatment Publishing DTD v0 20100105//EN" "tax-treatment-NSO.dtd">
<tp:taxon-treatment xmlns:tp="http://www.plazi.org/taxpub"><tp:treatment-meta><kwd-group><label>Taxon classification</label><kwd><named-content xmlns:xlink="http://www.w3.org/1999/xlink" content-type="kingdom">Animalia</named-content></kwd><kwd><named-content xmlns:xlink="http://www.w3.org/1999/xlink" content-type="order">Coleoptera</named-content></kwd><kwd><named-content xmlns:xlink="http://www.w3.org/1999/xlink" content-type="family">Dytiscidae</named-content></kwd></kwd-group><mixed-citation publication-type="journal"><person-group><name><surname>Shaverdo</surname><given-names>Helena</given-names></name><name><surname>Surbakti</surname><given-names>Suriani</given-names></name><name><surname>Sumoked</surname><given-names>Bob</given-names></name><name><surname>Balke</surname><given-names>Michael</given-names></name></person-group><article-title>Two new species of the <italic><tp:taxon-name><tp:taxon-name-part taxon-name-part-type="genus" reg="Exocelina">Exocelina</tp:taxon-name-part> <tp:taxon-name-part taxon-name-part-type="species" reg="ekari">ekari</tp:taxon-name-part></tp:taxon-name></italic> group from New Guinea with strongly modified male antennae (<tp:taxon-name><tp:taxon-name-part taxon-name-part-type="order">Coleoptera</tp:taxon-name-part></tp:taxon-name>, <tp:taxon-name><tp:taxon-name-part taxon-name-part-type="family">Dytiscidae</tp:taxon-name-part></tp:taxon-name>, <tp:taxon-name><tp:taxon-name-part taxon-name-part-type="subfamily">Copelatinae</tp:taxon-name-part></tp:taxon-name>)</article-title><source>Zookeys</source><day>17</day><month>8</month><year>2020</year><volume>960</volume><fpage>63</fpage><lpage>78</lpage><pub-id pub-id-type="doi">10.3897/zookeys.960.55007</pub-id></mixed-citation></tp:treatment-meta><tp:nomenclature><tp:taxon-name><object-id xmlns:xlink="http://www.w3.org/1999/xlink" content-type="arpha" xlink:type="simple">8B770EF3-2480-545B-B610-ED488E6E7DEC</object-id>
            <tp:taxon-name-part taxon-name-part-type="genus" reg="Exocelina">Exocelina</tp:taxon-name-part>
            <tp:taxon-name-part taxon-name-part-type="species" reg="tsinga">tsinga</tp:taxon-name-part>
            <object-id xmlns:xlink="http://www.w3.org/1999/xlink" content-type="zoobank" xlink:type="simple">http://zoobank.org/F1184304-DE9D-45AA-936E-17300B34EF25</object-id>
          </tp:taxon-name><tp:taxon-status xmlns:xlink="http://www.w3.org/1999/xlink" xlink:type="simple">sp. nov.</tp:taxon-status><xref ref-type="fig" rid="F5">Figures 5</xref><xref ref-type="fig" rid="F6">, 6</xref><xref ref-type="fig" rid="F7">, 7</xref><xref ref-type="fig" rid="F8">, 8B</xref><xref ref-type="fig" rid="F9">, 9B</xref><xref ref-type="fig" rid="F10">, 10</xref><xref ref-type="fig" rid="F11">, 11</xref></tp:nomenclature><tp:treatment-sec sec-type="type locality" id="SECID0EFFAE"><title>Type locality.</title><p>Indonesia: Papua Province, Mimika Regency, Tsinga Village, Tsingogong River, <named-content xmlns:xlink="http://www.w3.org/1999/xlink" content-type="dwc:verbatimCoordinates" xlink:type="simple"><named-content content-type="geo-json" specific-use="{&#34;type&#34;:&#34;Point&#34;,&#34;coordinates&#34;:[137.272733,-4.188667]}" id="NCID0EOFAE" xlink:type="simple">04°11.320'S, 137°16.364'E</named-content></named-content>, 1,306 m a.s.l.</p></tp:treatment-sec><tp:treatment-sec sec-type="type material" id="SECID0ETFAE"><title>Type material.</title><p><bold><italic>Holotype</italic></bold>: male “Indonesia: Kabupaten [Regency] Mimika, Desa [Village] Tsinga, Sungai [River] Tsingogong”, “1306 m, 25–30.v.2017, <named-content xmlns:xlink="http://www.w3.org/1999/xlink" content-type="dwc:verbatimCoordinates" xlink:type="simple"><named-content content-type="geo-json" specific-use="{&#34;type&#34;:&#34;Point&#34;,&#34;coordinates&#34;:[137.272733,-4.188667]}" id="NCID0EBGAE" xlink:type="simple">04°11.320'S, 137°16.364'E</named-content></named-content>, B. Sumoked” (<named-content xmlns:xlink="http://www.w3.org/1999/xlink" content-type="dwc:institutional_code" xlink:type="simple">MZB</named-content>). <bold><italic>Paratypes</italic></bold>: 33 males, 38 females with the same label as the holotype (<named-content xmlns:xlink="http://www.w3.org/1999/xlink" content-type="dwc:institutional_code" xlink:type="simple">MZB</named-content>, <abbrev xmlns:xlink="http://www.w3.org/1999/xlink" content-type="institution" xlink:title="Koleksi Serangga Papua" id="ABBRID0ETGAE" xlink:type="simple">KSP</abbrev>). 6 males, 7 females “Indonesia: Kabupaten Mimika, Desa Tsinga, 1381 m, 25–30.v.2017”, “<named-content xmlns:xlink="http://www.w3.org/1999/xlink" content-type="dwc:verbatimCoordinates" xlink:type="simple"><named-content content-type="geo-json" specific-use="{&#34;type&#34;:&#34;Point&#34;,&#34;coordinates&#34;:[137.224267,-4.189650]}" id="NCID0E2GAE" xlink:type="simple">04°11.379'S, 137°13.456'E</named-content></named-content>, B. Sumoked” (<named-content xmlns:xlink="http://www.w3.org/1999/xlink" content-type="dwc:institutional_code" xlink:type="simple">MZB</named-content>, <abbrev xmlns:xlink="http://www.w3.org/1999/xlink" content-type="institution" xlink:title="Koleksi Serangga Papua" id="ABBRID0EFHAE" xlink:type="simple">KSP</abbrev>).</p></tp:treatment-sec><tp:treatment-sec sec-type="description" id="SECID0EKHAE"><title>Description.</title><p><bold><italic>Body size and form</italic></bold>: Beetle medium-sized: <abbrev xmlns:xlink="http://www.w3.org/1999/xlink" xlink:title="total body length without head" id="ABBRID0EVHAE" xlink:type="simple">TL-H</abbrev> 4.05–4.8 mm, <abbrev xmlns:xlink="http://www.w3.org/1999/xlink" xlink:title="total body length" id="ABBRID0EZHAE" xlink:type="simple">TL</abbrev> 4.5–5.3 mm, <abbrev xmlns:xlink="http://www.w3.org/1999/xlink" xlink:title="maximum body width" id="ABBRID0E4HAE" xlink:type="simple">MW</abbrev> 2.15–2.5 mm (holotype: <abbrev xmlns:xlink="http://www.w3.org/1999/xlink" xlink:title="total body length without head" id="ABBRID0EBIAE" xlink:type="simple">TL-H</abbrev> 4.5 mm, <abbrev xmlns:xlink="http://www.w3.org/1999/xlink" xlink:title="total body length" id="ABBRID0EFIAE" xlink:type="simple">TL</abbrev> 5 mm, <abbrev xmlns:xlink="http://www.w3.org/1999/xlink" xlink:title="maximum body width" id="ABBRID0EJIAE" xlink:type="simple">MW</abbrev> 2.4 mm), with oblong-oval to elongate habitus (Fig. <xref ref-type="fig" rid="F5">5</xref>).</p><fig id="F5" position="float" orientation="portrait"><object-id xmlns:xlink="http://www.w3.org/1999/xlink" content-type="doi" xlink:type="simple">10.3897/zookeys.960.55007.figure5</object-id><object-id xmlns:xlink="http://www.w3.org/1999/xlink" content-type="arpha" xlink:type="simple">6BCDDC46-4824-5BA1-9BBD-B965B2D7C0DA</object-id><label>Figure 5.</label><caption><p>Habitus and colouration of <italic><tp:taxon-name><tp:taxon-name-part taxon-name-part-type="genus" reg="Exocelina">Exocelina</tp:taxon-name-part> <tp:taxon-name-part taxon-name-part-type="species" reg="tsinga">tsinga</tp:taxon-name-part></tp:taxon-name></italic> sp. nov., holotype.</p></caption><graphic xmlns:xlink="http://www.w3.org/1999/xlink" xlink:href="zookeys-960-063-g005.jpg" position="float" orientation="portrait" xlink:type="simple" id="oo_442335.jpg"><uri content-type="original_file" xlink:type="simple">https://binary.pensoft.net/fig/442335</uri></graphic></fig><p><bold><italic>Colouration</italic></bold>: As in <italic><tp:taxon-name><tp:taxon-name-part taxon-name-part-type="genus" reg="Exocelina">E.</tp:taxon-name-part> <tp:taxon-name-part taxon-name-part-type="species" reg="athesphatos">athesphatos</tp:taxon-name-part></tp:taxon-name></italic> sp. nov.</p><p><bold><italic>Surface sculpture</italic></bold>: As in <italic><tp:taxon-name><tp:taxon-name-part taxon-name-part-type="genus" reg="Exocelina">E.</tp:taxon-name-part> <tp:taxon-name-part taxon-name-part-type="species" reg="athesphatos">athesphatos</tp:taxon-name-part></tp:taxon-name></italic> sp. nov.</p><p><bold><italic>Structures</italic></bold>: Pronotum with distinct, relatively narrow anteriorly lateral bead. Base of prosternum and neck of prosternal process with distinct ridge, slightly rounded anteriorly. Blade of prosternal process lanceolate, relatively broad, slightly convex, with distinct lateral bead and few setae. Abdominal ventrite 6 broadly rounded or slightly truncate.</p><p><bold><italic>Male</italic></bold>: Antenna strongly modified (Figs <xref ref-type="fig" rid="F5">5</xref>, <xref ref-type="fig" rid="F8">8B</xref>): antennomere 2 strongly reduced, antennomeres 3 and 4 strongly enlarged (antennomere 3 the largest), antennomeres 5 and 6 distinctly enlarged, antennomeres 7–9 stout. Pro- and mesotarsomeres 1–3 dilated. Protarsomere 4 slightly dilated, with anterolateral angle shortly expanded and with large, thick, slightly curved anterolateral hook-like seta. Protarsomere 5 ventrally with anterior row of 14 and posterior row of 6 short, thick, pointed setae (Fig. <xref ref-type="fig" rid="F7">7B</xref>). Median lobe relatively long and slender, with slightly discontinuous outline in subapical part (mainly visible in ventral view); in lateral view, apex thin, more or less pointed and curved downwards; in ventral view, apex broad, almost truncate (Fig. <xref ref-type="fig" rid="F6">6</xref>). Paramere with very deep dorsal notch, separating subdistal part; subdistal part is large, broad, curved downwards and pressed closely to paramere, with fringe of seven very broad, flattened setae; proximal setae numerous, dense, thin, much more inconspicuous than subdistal (Fig. <xref ref-type="fig" rid="F7">7A</xref>). Abdominal ventrite 6 slightly depressed medially, with 10–12 lateral striae on each side (Fig. <xref ref-type="fig" rid="F9">9B</xref>).</p><fig id="F6" position="float" orientation="portrait"><object-id xmlns:xlink="http://www.w3.org/1999/xlink" content-type="doi" xlink:type="simple">10.3897/zookeys.960.55007.figure6</object-id><object-id xmlns:xlink="http://www.w3.org/1999/xlink" content-type="arpha" xlink:type="simple">107504A7-9B1C-5D16-912E-CF2F6B1A87E1</object-id><label>Figure 6.</label><caption><p><italic><tp:taxon-name><tp:taxon-name-part taxon-name-part-type="genus" reg="Exocelina">Exocelina</tp:taxon-name-part> <tp:taxon-name-part taxon-name-part-type="species" reg="tsinga">tsinga</tp:taxon-name-part></tp:taxon-name></italic> sp. nov., paratype <bold>A</bold> median lobe in ventral view <bold>B</bold> median lobe in lateral view.</p></caption><graphic xmlns:xlink="http://www.w3.org/1999/xlink" xlink:href="zookeys-960-063-g006.jpg" position="float" orientation="portrait" xlink:type="simple" id="oo_442336.jpg"><uri content-type="original_file" xlink:type="simple">https://binary.pensoft.net/fig/442336</uri></graphic></fig><fig id="F7" position="float" orientation="portrait"><object-id xmlns:xlink="http://www.w3.org/1999/xlink" content-type="doi" xlink:type="simple">10.3897/zookeys.960.55007.figure7</object-id><object-id xmlns:xlink="http://www.w3.org/1999/xlink" content-type="arpha" xlink:type="simple">66F1494A-7A25-5ED7-B0A8-1E964E568353</object-id><label>Figure 7.</label><caption><p><italic><tp:taxon-name><tp:taxon-name-part taxon-name-part-type="genus" reg="Exocelina">Exocelina</tp:taxon-name-part> <tp:taxon-name-part taxon-name-part-type="species" reg="tsinga">tsinga</tp:taxon-name-part></tp:taxon-name></italic> sp. nov., paratype <bold>A</bold> right paramere in external view <bold>B</bold> right male protarsomeres 4–5 in ventral view.</p></caption><graphic xmlns:xlink="http://www.w3.org/1999/xlink" xlink:href="zookeys-960-063-g007.jpg" position="float" orientation="portrait" xlink:type="simple" id="oo_442337.jpg"><uri content-type="original_file" xlink:type="simple">https://binary.pensoft.net/fig/442337</uri></graphic></fig><p><bold><italic>Female</italic></bold>: Antennae and pro- and mesotarsi not modified. Abdominal ventrite 6 without depression and lateral striae.</p></tp:treatment-sec><tp:treatment-sec sec-type="Affinities" id="SECID0ESNAE"><title>Affinities.</title><p>About the placement within the <italic><tp:taxon-name><tp:taxon-name-part taxon-name-part-type="genus" reg="Exocelina">E.</tp:taxon-name-part> <tp:taxon-name-part taxon-name-part-type="species" reg="ekari">ekari</tp:taxon-name-part></tp:taxon-name></italic> group, we consider the species in the same way as <italic><tp:taxon-name><tp:taxon-name-part taxon-name-part-type="genus" reg="Exocelina">E.</tp:taxon-name-part> <tp:taxon-name-part taxon-name-part-type="species" reg="athesphatos">athesphatos</tp:taxon-name-part></tp:taxon-name></italic> sp. nov. Both species are very similar in external morphology (colouration, body form and sculpture, shape of male antennae) and, therefore, difficult to distinguish without detailed study (Figs <xref ref-type="fig" rid="F1">1</xref>, <xref ref-type="fig" rid="F5">5</xref>). However, males antennomeres of <italic><tp:taxon-name><tp:taxon-name-part taxon-name-part-type="genus" reg="Exocelina">E.</tp:taxon-name-part> <tp:taxon-name-part taxon-name-part-type="species" reg="tsinga">tsinga</tp:taxon-name-part></tp:taxon-name></italic> sp. nov. are slightly smaller than in <italic><tp:taxon-name><tp:taxon-name-part taxon-name-part-type="genus" reg="Exocelina">E.</tp:taxon-name-part> <tp:taxon-name-part taxon-name-part-type="species" reg="athesphatos">athesphatos</tp:taxon-name-part></tp:taxon-name></italic> sp. nov. and have slightly different form (Fig. <xref ref-type="fig" rid="F8">8</xref>). The species can be easily separated by the shape of abdominal ventrite 6 (Fig. <xref ref-type="fig" rid="F9">9</xref>), median lobe and paramere.</p><fig id="F8" position="float" orientation="portrait"><object-id xmlns:xlink="http://www.w3.org/1999/xlink" content-type="doi" xlink:type="simple">10.3897/zookeys.960.55007.figure8</object-id><object-id xmlns:xlink="http://www.w3.org/1999/xlink" content-type="arpha" xlink:type="simple">D449C33C-2BFD-52CC-A0A2-9382B2C2CB4F</object-id><label>Figure 8.</label><caption><p>Male antennae <bold>A</bold><italic><tp:taxon-name><tp:taxon-name-part taxon-name-part-type="genus" reg="Exocelina">Exocelina</tp:taxon-name-part> <tp:taxon-name-part taxon-name-part-type="species" reg="athesphatos">athesphatos</tp:taxon-name-part></tp:taxon-name></italic> sp. nov., paratype <bold>B</bold><italic><tp:taxon-name><tp:taxon-name-part taxon-name-part-type="genus" reg="Exocelina">E.</tp:taxon-name-part> <tp:taxon-name-part taxon-name-part-type="species" reg="tsinga">tsinga</tp:taxon-name-part></tp:taxon-name></italic> sp. nov., paratype.</p></caption><graphic xmlns:xlink="http://www.w3.org/1999/xlink" xlink:href="zookeys-960-063-g008.jpg" position="float" orientation="portrait" xlink:type="simple" id="oo_442338.jpg"><uri content-type="original_file" xlink:type="simple">https://binary.pensoft.net/fig/442338</uri></graphic></fig><fig id="F9" position="float" orientation="portrait"><object-id xmlns:xlink="http://www.w3.org/1999/xlink" content-type="doi" xlink:type="simple">10.3897/zookeys.960.55007.figure9</object-id><object-id xmlns:xlink="http://www.w3.org/1999/xlink" content-type="arpha" xlink:type="simple">FC5A12EB-E555-5CD3-8038-138E86F0109C</object-id><label>Figure 9.</label><caption><p>Abdominal ventrite 6 <bold>A</bold><italic><tp:taxon-name><tp:taxon-name-part taxon-name-part-type="genus" reg="Exocelina">Exocelina</tp:taxon-name-part> <tp:taxon-name-part taxon-name-part-type="species" reg="athesphatos">athesphatos</tp:taxon-name-part></tp:taxon-name></italic> sp. nov., paratype <bold>B</bold><italic><tp:taxon-name><tp:taxon-name-part taxon-name-part-type="genus" reg="Exocelina">E.</tp:taxon-name-part> <tp:taxon-name-part taxon-name-part-type="species" reg="tsinga">tsinga</tp:taxon-name-part></tp:taxon-name></italic> sp. nov., holotype.</p></caption><graphic xmlns:xlink="http://www.w3.org/1999/xlink" xlink:href="zookeys-960-063-g009.jpg" position="float" orientation="portrait" xlink:type="simple" id="oo_442339.jpg"><uri content-type="original_file" xlink:type="simple">https://binary.pensoft.net/fig/442339</uri></graphic></fig></tp:treatment-sec><tp:treatment-sec sec-type="distribution" id="SECID0ECSAE"><title>Distribution.</title><p>Indonesia: Papua Province, Mimika Regency. The species is known only from the type locality.</p></tp:treatment-sec><tp:treatment-sec sec-type="habitat" id="SECID0EHSAE"><title>Habitat.</title><p>The specimens were collected from small puddles on bedrock (Fig. <xref ref-type="fig" rid="F11">11</xref>), besides fast flowing mountains streams (such as Tsingogong River in Fig. <xref ref-type="fig" rid="F10">10</xref>).</p><fig id="F10" position="float" orientation="portrait"><object-id xmlns:xlink="http://www.w3.org/1999/xlink" content-type="doi" xlink:type="simple">10.3897/zookeys.960.55007.figure10</object-id><object-id xmlns:xlink="http://www.w3.org/1999/xlink" content-type="arpha" xlink:type="simple">C29034B1-6F1B-593B-9DEA-91B3E5D347E7</object-id><label>Figure 10.</label><caption><p>Tsingogong River.</p></caption><graphic xmlns:xlink="http://www.w3.org/1999/xlink" xlink:href="zookeys-960-063-g010.jpg" position="float" orientation="portrait" xlink:type="simple" id="oo_442340.jpg"><uri content-type="original_file" xlink:type="simple">https://binary.pensoft.net/fig/442340</uri></graphic></fig><fig id="F11" position="float" orientation="portrait"><object-id xmlns:xlink="http://www.w3.org/1999/xlink" content-type="doi" xlink:type="simple">10.3897/zookeys.960.55007.figure11</object-id><object-id xmlns:xlink="http://www.w3.org/1999/xlink" content-type="arpha" xlink:type="simple">C4FF0526-FB64-54AF-B2A4-41858EB00032</object-id><label>Figure 11.</label><caption><p>Small water holes on bedrock besides Tsingogong River.</p></caption><graphic xmlns:xlink="http://www.w3.org/1999/xlink" xlink:href="zookeys-960-063-g011.jpg" position="float" orientation="portrait" xlink:type="simple" id="oo_442341.jpg"><uri content-type="original_file" xlink:type="simple">https://binary.pensoft.net/fig/442341</uri></graphic></fig></tp:treatment-sec><tp:treatment-sec sec-type="etymology" id="SECID0ENTAE"><title>Etymology.</title><p>The species is named after Tsinga Village. The name is a noun in the nominative singular standing in apposition.</p></tp:treatment-sec><tp:treatment-sec><!--Section generated to contain objects referenced in tp:taxon-treatment.--><fig id="F1" position="float" orientation="portrait"><object-id xmlns:xlink="http://www.w3.org/1999/xlink" content-type="doi" xlink:type="simple">10.3897/zookeys.960.55007.figure1</object-id><object-id xmlns:xlink="http://www.w3.org/1999/xlink" content-type="arpha" xlink:type="simple">CFBBE296-77F2-5D30-A69C-1590208C46C2</object-id><label>Figure 1.</label><caption><p>Habitus and colouration of <italic><tp:taxon-name><tp:taxon-name-part taxon-name-part-type="genus" reg="Exocelina">Exocelina</tp:taxon-name-part> <tp:taxon-name-part taxon-name-part-type="species" reg="athesphatos">athesphatos</tp:taxon-name-part></tp:taxon-name></italic> sp. nov., holotype.</p></caption><graphic xmlns:xlink="http://www.w3.org/1999/xlink" xlink:href="zookeys-960-063-g001.jpg" position="float" orientation="portrait" xlink:type="simple" id="oo_442331.jpg"><uri content-type="original_file" xlink:type="simple">https://binary.pensoft.net/fig/442331</uri></graphic></fig></tp:treatment-sec></tp:taxon-treatment>
